# Supplementary material for: One-Pot Synthesis of TiO2-rGO Photocatalysts for the Degradation of Groundwater Pollutants
Source: Materials (Basel). 2021 Oct 10;14(20):5938. doi: 10.3390/ma14205938 (PMC8539955; doi:10.3390/ma14205938)
Supplement: Supplementary file 1 [file materials-14-05938-s001.zip]

Archive with 1 entries (1 files):
- materials-1382524-SM-for-conversion.pdf
